# Supplementary material for: Lactobacillus reuteri Colonisation of Extremely Preterm Infants in a Randomised Placebo-Controlled Trial
Source: Microorganisms. 2021 Apr 24;9(5):915. doi: 10.3390/microorganisms9050915 (PMC8190634; doi:10.3390/microorganisms9050915)
Supplement: Supplementary file 1 [file microorganisms-09-00915-s001.zip]

Archive with 1 entries (1 files):
- microorganisms-1184656-SI.pdf
